# Supplementary material for: X-Ray Irradiation Improved WSe2 Optical–Electrical Synapse for Handwritten Digit Recognition
Source: Nanomaterials (Basel). 2025 Sep 12;15(18):1408. doi: 10.3390/nano15181408 (PMC12472380; doi:10.3390/nano15181408)
Supplement: Supplementary file 1 [file nanomaterials-15-01408-s001.zip]

Archive with 1 entries (1 files):
- nanomaterials-3834469-supplementary.pdf
